# Supplementary material for: An Enhanced Photothermal Therapeutic Iridium Hybrid Platform Reversing the Tumor Hypoxic Microenvironment
Source: Molecules. 2022 Apr 19;27(9):2629. doi: 10.3390/molecules27092629 (PMC9101055; doi:10.3390/molecules27092629)
Supplement: Supplementary file 1 [file molecules-27-02629-s001.zip]

Archive with 1 entries (1 files):
- molecules-1651598-supplementary.pdf
